# Supplementary material for: Analysis of the Cystic Fibrosis Lung Microbiota via Serial Illumina Sequencing of Bacterial 16S rRNA Hypervariable Regions
Source: PLoS One. 2012 Oct 2;7(10):e45791. doi: 10.1371/journal.pone.0045791 (PMC3462755; doi:10.1371/journal.pone.0045791)
Supplement: Table S1 — Barcode file. Barcode sequences designed for SI-Seq development and testing, and for multiplexing CF samples are listed. Barcodes tested with SI-Seq are indicated as such in the ‘Sample’ column. (XLSX) [file pone.0045791.s003.xlsx]

## Sheet: Sheet1
Barcode	Name	Use	Sample
ACGTACGT	BC_test1	SI-Seq Development	Various
TACGTACG	BC_test2	SI-Seq Development	Various
GTACGTAC	BC_test3	SI-Seq Development	Various
CGTACGTA	BC_test4	SI-Seq Development	Various
ACGTACGT	BC_test5	SI-Seq Development	Various
TACGTACG	BC_test6	SI-Seq Development	Various
GTACGTAC	BC_test7	SI-Seq Development	Various
CGTACGTA	BC_test8	SI-Seq Development	Various
AACTTCGG	BC1	Samples	n/a
AAGAACCG	BC2	Samples	n/a
AAGTCCTC	BC3	Samples	n/a
AAGTGCCA	BC4	Samples	n/a
AATCAGGC	BC5	Samples	CF0002 (1)
AATCGCAG	BC6	Samples	n/a
AATGCGAG	BC7	Samples	CF0002 (2)
AATGCTGC	BC8	Samples	CF0004 (1)
AATGGACC	BC9	Samples	n/a
AATGTCCG	BC10	Samples	CF0004 (2)
AATTGCGC	BC11	Samples	CF0005 (1)
ACAACTCG	BC12	Samples	n/a
ACAAGCAG	BC13	Samples	CF0005 (2)
ACAAGGCT	BC14	Samples	n/a
ACACGATC	BC15	Samples	CF0006 (1)
ACACTGAC	BC16	Samples	CF0006 (2)
ACAGGAGT	BC17	Samples	n/a
ACATACCG	BC18	Samples	CF0007 (1)
ACATCGTC	BC19	Samples	CF0007 (2)
ACATTCGC	BC20	Samples	n/a
ACCAACGA	BC21	Samples	n/a
ACCACACT	BC22	Samples	CF0007 (3)
ACCTACTC	BC23	Samples	n/a
ACCTATGG	BC24	Samples	CF0028 (1)
CAACATCC	BC25	Samples	n/a
CAACGTGA	BC26	Samples	n/a
CAATACGG	BC27	Samples	n/a
CAATCACC	BC28	Samples	n/a
CACTTCTC	BC29	Samples	CF0028 (2)
CATGTAGG	BC30	Samples	CF0035 (1)
CATGTGCT	BC31	Samples	n/a
CCAAGAAC	BC32	Samples	CF0035 (2)
CCATACAC	BC33	Samples	CF0037 (1)
CCTAAGAG	BC34	Samples	CF0037 (2)
CCTTATCG	BC35	Samples	CF0052 (1)
CGTATTCG	BC36	Samples	n/a
CGTCGAAT	BC37	Samples	CF0052 (2)
CGTTAACC	BC38	Samples	CF0052 (3)
CTAACAGG	BC39	Samples	CF0060 (1)
CTACACGA	BC40	Samples	CF0060 (2)
CTACTGTC	BC41	Samples	n/a
CTAGAGCA	BC42	Samples	n/a
CTAGTGGT	BC43	Samples	CF0060 (3)
CTATCGAC	BC44	Samples	CF0064 (1)
CTCATAGC	BC45	Samples	n/a
CTCTCTAG	BC46	Samples	n/a
CTCTTGCT	BC47	Samples	CF0064 (2)
CTTACACC	BC48	Samples	CF0064 (3)
CTTACCAG	BC49	Samples	n/a
CTTACGGT	BC50	Samples	CF0068 (1)
CTTAGTGC	BC51	Samples	n/a
CTTCGATC	BC52	Samples	n/a
CTTCTCCA	BC53	Samples	CF0068 (2)
CTTGTTCC	BC54	Samples	n/a
GAATGTGG	BC55	Samples	n/a
GACCATGA	BC56	Samples	n/a
GAGAGTCA	BC57	Samples	n/a
GAGCTCAA	BC58	Samples	n/a
GATCACCT	BC59	Samples	CF0073 (1)
GATGCCTA	BC60	Samples	n/a
GATTCGGT	BC61	Samples	n/a
GATTGACG	BC62	Samples	CF0073 (2)
GCTAACGT	BC63	Samples	n/a
GGATTCAG	BC64	Samples	P.aeruginosa control
GGATTGTC	BC65	Samples	CF0077 (1)
GGTTACTC	BC66	Samples	CF0077 (2)
GGTTCATG	BC67	Samples	CF0077 (3)
GTAAGTCC	BC68	Samples	CF0082 (1)
GTACCACT	BC69	Samples	CF0082 (2)
GTACTAGC	BC70	Samples	CF0083 (1)
GTTACGTG	BC71	Samples	CF0083 (2)
TCTCCACT	BC72	Samples	n/a
TCTCCTTG	BC73	Samples	n/a
TCTCTCTC	BC74	Samples	n/a
TCTCTGGT	BC75	Samples	n/a
TCTGACTG	BC76	Samples	CF0083 (3)
TCTGCGTT	BC77	Samples	CF0089 (1)
TCTTACGC	BC78	Samples	CF0089 (2)
TCTTCGAG	BC79	Samples	CF0092 (1)
TCTTGACC	BC80	Samples	n/a
TCTTGTGG	BC81	Samples	CF0092 (2)
TGAACACC	BC82	Samples	CF0092 (3)
TGAAGAGG	BC83	Samples	CF0096 (1)
TGACAGCA	BC84	Samples	n/a
TGAGAGTG	BC85	Samples	CF0096 (2)
TGAGGCTA	BC86	Samples	CF0096 (3)
TGAGTCGT	BC87	Samples	CF0104 (1)
TGATCTCG	BC88	Samples	CF0104 (2)
TGCTGTAG	BC89	Samples	CF0105 (1)
TGGAACAG	BC90	Samples	CF0105 (2)
TGGATGGT	BC91	Samples	CF0106 (1)
TGGCAGTT	BC92	Samples	CF0106 (2)
TGGTTGTG	BC93	Samples	CF0107 (1)
TGTAAGGC	BC94	Samples	CF0107 (2)
TTGTGCCT	BC95	Samples	CF0109 (1)
TTGTGTGC	BC96	Samples	CF0109 (2)
